# Supplementary material for: Food-Grade Microemulsion for High-Loading Octacosanol: Formulation Optimization, Characterization, and Biological Evaluation
Source: Foods. 2026 Jun 15;15(12):2154. doi: 10.3390/foods15122154 (PMC13298835; doi:10.3390/foods15122154)
Supplement: Supplementary file 1 [file foods-15-02154-s001.zip]

Archive with 5 entries (5 files):
- Figure S1.tif
- Figure S2.jpg
- Figure S3.tif
- Supplementary Material.pdf
- Table S1.xlsx
