# Supplementary material for: Food-Grade Microemulsion for High-Loading Octacosanol: Formulation Optimization, Characterization, and Biological Evaluation
Source: Foods. 2026 Jun 15;15(12):2154. doi: 10.3390/foods15122154 (PMC13298835; doi:10.3390/foods15122154)
Supplement: Supplementary file 1 [file foods-15-02154-s001.zip › Table S1.xlsx]

## Sheet: Sheet1
	Ingredients	Concentration(M)	SSF (mL)	SGF (mL)	SIF (mL)
	KCl	0.5	3.775	1.725	1.7
	KH₂PO₄	0.5	0.925	0.225	0.2
	NaHCO₃	1	1.7	3.125	10.625
	NaCl	2	—	2.95	2.4
	MgCl₂·6H₂O	0.15	0.125	0.1	0.275
	(NH₄)₂CO₃	0.5	0.023	0.125	—
	HCl	6	0.023	0.325	0.175
	CaCl₂·2H₂O(In addition)	0.3	0.025	0.005	0.04
